# Supplementary material for: Cathepsin-L Secreted by High-Quality Bovine Embryos Exerts an Embryotrophic Effect In Vitro
Source: Int J Mol Sci. 2023 Mar 31;24(7):6563. doi: 10.3390/ijms24076563 (PMC10094850; doi:10.3390/ijms24076563)
Supplement: Supplementary file 1 [file ijms-24-06563-s001.zip]

Archive with 1 entries (1 files):
- ijms-2288966-supplementary.pdf
